# Supplementary material for: Authentication of Geographical Origin in Hainan Partridge Tea (Mallotus obongifolius) by Stable Isotope and Targeted Metabolomics Combined with Chemometrics
Source: Foods. 2021 Sep 9;10(9):2130. doi: 10.3390/foods10092130 (PMC8464849; doi:10.3390/foods10092130)
Supplement: Supplementary file 1 [file foods-10-02130-s001.zip]

Archive with 1 entries (1 files):
- foods-1341576-supplementary.pdf
